# Supplementary material for: Comparative genomics of Salmonella enterica serovars Derby and Mbandaka, two prevalent serovars associated with different livestock species in the UK
Source: BMC Genomics. 2013 May 31;14:365. doi: 10.1186/1471-2164-14-365 (PMC3680342; doi:10.1186/1471-2164-14-365)
Supplement: Additional file 1 — Differences in gene and phage complement, the genes flanking the inversion, and the CRISPR spacer sequences, between isolates D1, D2, M1 and M2. [file 1471-2164-14-365-S1.xls]

## Sheet: Prophage
Prophage	Serovar	State	Phage genes	Position	Phage gene	Function
ST64B	D2	Intact	1	14856..14868	attL tgcgggctttttt	N/A
			2	c16130..16687	PHAGE_Gifsy_1	bacteriophage side tail fiber assembly factor & structural component
			3	c16689..17513	PHAGE_Gifsy_1	conserved hypothetical protein
			4	c17510..18685	PHAGE_Gifsy_2	bacteriophage side tail fiber protein
			5	c18672..19259	PHAGE_Salmon_ST64B	putative tail protein
			6	c19262..20341	PHAGE_Entero_phiP27	hypothetical protein P27p52
			7	c20334..20747	PHAGE_Salmon_ST64B	putative tail protein
			8	c20752..21285	PHAGE_Salmon_ST64B	putative base plate assembly protein
			9	c21285..22343	PHAGE_Salmon_ST64B	Tail protein
			10	c22340..23680	PHAGE_Salmon_ST64B	tail/DNA circulation protein
			11	c23714..25642	PHAGE_Salmon_ST64B	tail protein
			12	c25727..26053	PHAGE_Salmon_ST64B	hypothetical protein sb15
			13	c26050..26406	PHAGE_Salmon_ST64B	Tail tube protein
			14	c26406..27902	PHAGE_Salmon_ST64B	Tail Sheath protein
			15	c27892..28056	PHAGE_Salmon_ST64B	hypothetical protein sb12
			16	c28060..28620	PHAGE_Salmon_ST64B	hypothetical protein sb11
			17	c28617..29129	PHAGE_Salmon_ST64B	hypothetical protein sb10
			18	c29101..29505	PHAGE_Salmon_ST64B	hypothetical protein sb9
			19	c29502..29825	PHAGE_Salmon_ST64B	hypothetical protein sb8
			20	c29828..30028	PHAGE_Salmon_ST64B	hypothetical protein sb7
			21	c30079..31284	PHAGE_Salmon_ST64B	Major capsid protein precursor
			22	c31299..31949	PHAGE_Salmon_ST64B	Pro-head protease
			23	c31927..33168	PHAGE_Salmon_ST64B	Portal Protein
			24	c33168..33344	PHAGE_Salmon_ST64B	putative integral membrane protein
			25	c33362..35095	PHAGE_Entero_SfV	large terminase subunit
			26	c35092..35586	PHAGE_Entero_SfV	small terminase subunit
			27	c35711..36061	PHAGE_Entero_SfV	hypothetical protein SfVp53
			28	c36108..36596		hypothetical protein ESA_03057
			29	c36659..36796	PHAGE_Entero_SfV	putative Rz1 lytic protein
			30	c36750..37184	PHAGE_Entero_SfV	putative Rz lytic protein
			31	c37168..37644	PHAGE_Entero_SfV	lysin
			32	c37648..37983	PHAGE_Entero_SfV	holin
			33	38280..39611		hypothetical protein STM2238
			34	c39640..40005	PHAGE_Entero_cdtI	antitermination protein Q
			35	c40023..41012	PHAGE_Entero_SfV	hypothetical protein SfVp45
			36	c41020..41880	PHAGE_Salmon_ST64B	hypothetical protein sb46
			37	c41897..42286	PHAGE_Salmon_ST64B	holiday-junction resolvase
			38	c42295..43176	PHAGE_Entero_P1	Dmt
			39	c43173..43646	PHAGE_Salmon_ST64B	putative transcriptional activator
			40	c43643..44617	PHAGE_Clostr_phiCTP1	hypothetical protein phiCTP1_gp38
			41	c44835..45977	PHAGE_Salmon_ST64B	putative antirepressor
			42	c45974..46528	PHAGE_Entero_cdtI	hypothetical protein PcdtI_gp43
			43	c46557..46781	PHAGE_Salmon_ST64B	DNA binding protein
			44	46879..47574	PHAGE_Salmon_ST64B	regulatory protein
			45	48227..48760	PHAGE_Salmon_ST64B	hypothetical protein sb37
			46	48818..49645	PHAGE_Salmon_ST64B	hypothetical protein sb36
			47	49782..50306	PHAGE_Salmon_ST64B	hypothetical protein sb35
			48	50415..51281		hypothetical protein ECS88_2915 [Escherichia coli S88] gi|218559642|ref|YP_002392555.1|
			49	51323..51529		hypothetical protein ECS88_2916 [Escherichia coli S88] gi|218559643|ref|YP_002392556.1|
			50	51490..52665	PHAGE_Bordet_1	Bbp50
			51	52704..53516		PP_00056
			52	53626..53638	attR tgcgggctttttt	N/A
			53	53755..54951	PROPHAGE_Escher_MG1655	CP4-57 prophage
			54	55035..55250		PP_00058
			55	55244..56653	PHAGE_Entero_2	hypothetical protein STM2723.1.Fels2
			56	c56702..56920	PHAGE_Entero_P4	amber mutation-suppressing protein
			57	c56908..57075	PHAGE_Entero_P4	amber mutation-suppressing protein
413C (Yersinia)/ P2 hybrid	M2	Intact	1	1..12	attL tgcggtggcaaa	N/A
			2	c11553..12533	PHAGE_Yersin_413C	Int
			3	13033..13305	PHAGE_Yersin_413C	Cox
			4	13308..13478	PHAGE_Yersin_413C	hypothetical protein L-413Cp32
			5	13475..13975	PHAGE_Yersin_413C	gpB
			6	14039..14263	PHAGE_Entero_P2	hypothetical protein P2p36
			7	14263..14565	PHAGE_Entero_P2	hypothetical protein P2p37
			8	14565..14789	PHAGE_Entero_P2	Orf82
			9	14786..15061	PHAGE_Yersin_413C	hypothetical protein L-413Cp37
			10	15051..17327	PHAGE_Entero_P2	gpA
			11	17506..18057	PHAGE_Salmon_ST64B	Endodeoxyribonuclease
			12	18067..19710		N/A
			13	c20064..21098	PHAGE_Yersin_413C	gpQ
			14	c21098..22870	PHAGE_Entero_P2	gpP
			15	22978..23898	PHAGE_Yersin_413C	gpO
			16	23957..25030	PHAGE_Yersin_413C	gpN
			17	25034..25777	PHAGE_Entero_P2	gpM
			18	25880..26386	PHAGE_Entero_P2	gpL
			19	26386..26589	PHAGE_Entero_P2	gpX
			20	26593..26874	PHAGE_Yersin_413C	gpY
			21	26874..27371	PHAGE_Yersin_413C	gpK
			22	27386..27811	PHAGE_Entero_P2	LysA
			23	27799..28224	PHAGE_Entero_P2	LysB
			24	28211..28369	PHAGE_Entero_P2	LysC
			25	28332..28799	PHAGE_Yersin_413C	gpR
			26	28792..29244	PHAGE_Yersin_413C	gpS
			27	29311..29946	PHAGE_Yersin_413C	gpV
			28	29943..30290	PHAGE_Yersin_413C	gpW
			29	30295..31203	PHAGE_Yersin_413C	gpJ
			30	31196..31807	PHAGE_Entero_P2	gpI
			31	32106..32117	attR tgcggtggcaaa	N/A
P2	M2	Intact	1	63788..63832	attL atgtaggaatttcggacgcgggttcaactcccgccagctccacca	N/A
			2	c64237..65337	PHAGE_Entero_2	P2 gpD-like tail protein
			3	c65334..65819	PHAGE_Entero_2	P2 gpU-like tail protein
			4	c65816..68623	PHAGE_Entero_2	P2 gpT-like tail protein
			5	c68616..68735	PHAGE_Entero_2	P2 gpE-like protein
			6	c68750..69052	PHAGE_Entero_2	P2 gpE-like tail protein
			7	c69107..69622	PHAGE_Entero_2	P2 gpFII-like protein
			8	c69632..70804	PHAGE_Entero_2	P2 gpFI-like protein
			9	70837..70956		PP_00066
			10	c70907..71464	PHAGE_Entero_2	DNA-invertase
			11	71494..72513	PHAGE_Entero_2	P2 gpH-like protein
			12	72520..72927	PHAGE_Entero_2	P2 gpG-like protein
			13	c72931..73518	PHAGE_Entero_2	P2 gpG-like protein
			14	c73518..75092	PHAGE_Entero_2	P2 gpH-like protein
			15	c75089..75694	PHAGE_Entero_2	P2 gpI-like baseplate assembly protein
			16	c75687..76595	PHAGE_Entero_2	P2 gpJ-like baseplate assembly protein
			17	c76582..76941	PHAGE_Entero_2	P2 gpW-like baseplate protein
			18	c76938..77516	PHAGE_Entero_2	P2 gpV-like protein
			19	c77585..78031	PHAGE_Entero_2	P2 gpS-like tail completion protein
			20	c78024..78455	PHAGE_Entero_2	P2 gpR-like tail completion protein
			21	c78418..78591	PHAGE_Entero_2	P2 LysC-like protein
			22	c78551..78979	PHAGE_Entero_2	P2 LysB-like protein
			23	c78976..79350	PHAGE_Entero_2	hypothetical protein STM2714.2.Fels2
			24	c79355..79864	PHAGE_Entero_2	endolysin
			25	c79845..80060	PHAGE_Entero_2	lysis protein
			26	c80064..80267	PHAGE_Entero_2	P2 gpX-like tail protein
			27	c80267..80794	PHAGE_Entero_2	P2 gpL-like protein
			28	c80825..81475	PHAGE_Entero_2	P2 gpM-like protein
			29	c81479..82543	PHAGE_Entero_2	P2 gpN-like major capsid protein
			30	c82560..83393	PHAGE_Entero_2	P2 gpO-like protein
			31	83536..85302	PHAGE_Entero_2	P2 gpP-like protein
			32	85302..86315	PHAGE_Entero_2	P2 gpQ-like protein
			33	c86357..87898		N/A
			34	c87928..88137		N/A
			35	c88467..89144	PHAGE_Entero_2	hypothetical protein STM2726.Fels2
			36	c89258..89491	PHAGE_Entero_2	TumB protein
			37	c89502..89690	PHAGE_Entero_2	hypothetical protein STM2728.Fels2
			38	c89843..92266	PHAGE_Entero_2	P2 gpA-like protein
			39	c92263..93123	PHAGE_Entero_2	DNA adenine methylase-like protein
			40	c93120..93704	PHAGE_Vibrio_VP882	putative exonuclease
			41	c93701..93928	PHAGE_Entero_2	P2 gpOrf82-like protein
			42	c93928..94161	PHAGE_Entero_2	hypothetical protein STM2732.Fels2
			43	c94229..94570	PHAGE_Entero_2	hypothetical protein STM2733.Fels2
			44	c94534..94734	PHAGE_Entero_PsP3	gp32
			45	c94742..95251	PHAGE_Entero_2	bacteriophage regulatory protein CII
			46	c95284..95526	PHAGE_Entero_2	bacteriophage regulatory protein Ap1
			47	c95556..95696		PP_00104
			48	95703..96278	PHAGE_Entero_2	P2 CI-like protein
			49	96282..97307	PHAGE_Entero_2	P2 Int-like protein
			50	97425..97469	attR atgtaggaatttcggacgcgggttcaactcccgccagctccacca	N/A
			51	97593..98864	PROPHAGE_Entero_Fels-2	integrase-like protein
Epsilon34	M2	Questionable	1	3690..3704	attL ctgcaggggacacca	N/A
			2	3868..5037	PHAGE_Salmon_c341	Integrase
			3	5160..5534	PHAGE_Entero_SfV	putative flippase
			4	5531..6457	PHAGE_Entero_P22	O-antigen conversion protein
			5	6447..7901		N/A
			6	c7933..9720	PHAGE_Entero_ST64T	N/A
			7	9740..10288		PP_00009
			8	c10306..12123	PHAGE_Entero_P22	injection protein
			9	c12123..13493	PHAGE_Salmon_epsilon34	Ejection protein
			10	c13503..14192	PHAGE_Entero_ST64T	N/A
			11	c14195..14656	PHAGE_Salmon_epsilon34	Virion assembly protein
			12	c14656..15357	PHAGE_Salmon_SE1	Gp26
			13	c15361..16779	PHAGE_Salmon_epsilon34	Tail accessory protein
			14	c16739..17239	PHAGE_Entero_ST104	Gp4
			15	c17223..17783	PHAGE_Salmon_epsilon34	hypothetical protein epsilon34_gp06
			16	c17824..19116	PHAGE_Salmon_ST160	Gp5
			17	c19116..20027	PHAGE_Salmon_ST160	Gp8
			18	c20041..22218	PHAGE_Entero_ST64T	N/A
			19	c22218..23717	PHAGE_Entero_P22	terminase large subunit
			20	c23695..24183	PHAGE_Salmon_ST160	Gp3
			21	c24187..24591	PHAGE_Salmon_epsilon34	Decoration protein
			22	c24594..24836	PHAGE_Entero_P22	Orf80
			23	c24940..25320	PHAGE_Entero_Sf6	hypothetical protein Sf6p66
			24	c25667..26188	PHAGE_Pseudo_D3	Orf11
			25	c26404..26595		PP_00027
			26	c26555..26842		N/A
			27	c26839..27069	PHAGE_Pseudo_73	hypothetical protein ORF002
			28	c27066..27548	PHAGE_Liston_phiHSIC	putative phage lysozyme
			29	c27508..27744	PHAGE_Bacter_2	phage 21-like group II holin
			30	c27982..28179		PP_00032
			31	c28453..29076	PHAGE_Salmon_epsilon34	Q, late gene regulator
			32	c29073..29252	PHAGE_Salmon_ST160	NinZ
			33	c29233..29436	PHAGE_Entero_ES18	gp71
			34	c29433..29828	PHAGE_Entero_ST64T	Rus
			35	c29825..30106	PHAGE_Pseudo_F116	hypothetical protein F116p35
			36	c30084..30260	PHAGE_Entero_ES18	gp67
			37	c30257..30433	PHAGE_Entero_ES18	gp66
			38	c30570..31007	PHAGE_Salmon_epsilon34	NinB
			39	c31081..31359	PHAGE_Salmon_c341	hypothetical protein
			40	c31360..33240	PHAGE_Salmon_epsilon34	DNA replication protein
			41	c33348..34196	PHAGE_Entero_ES18	gp59
			42	c34183..34344	PHAGE_Entero_ES18	gp58
			43	c34379..34657	PHAGE_Entero_Sf6	gene 41 protein
			44	c34765..34980	PHAGE_Entero_ST64T	Cro
			45	35057..35761	PHAGE_Entero_ST64T	C2
			46	35939..36079		PP_00048
			47	36129..36461	PHAGE_Salmon_ST160	Gp24
			48	36470..36688	PHAGE_Shigel_Shfl1	hypothetical protein
			49	36822..37067	PHAGE_Xantho_Xop411	p31.1
			50	37272..37550	PHAGE_Salmon_epsilon34	hypothetical protein epsilon34_gp41
			51	37550..37675	PHAGE_Salmon_epsilon34	hypothetical protein epsilon34_gp40
			52	37883..38041	PHAGE_Entero_ST104	C3
			53	38022..38210	PHAGE_Entero_ST104	Kil
			54	38200..38343	PHAGE_Salmon_SE1	Arf
			55	38340..39047	PHAGE_Salmon_SE1	Erf
			56	39047..39331	PHAGE_Salmon_SE1	Abc1
			57	39378..39671	PHAGE_Salmon_epsilon34	Abc2
			58	39682..39852	PHAGE_Entero_ST64T	Orf56
			59	39849..40259	PHAGE_Entero_ST64T	Eae
			60	40256..40888	PHAGE_Entero_HK620	hypothetical protein HK620p07
			61	40890..41147	PHAGE_Entero_ST64T	Orf-87
			62	41158..42042	PHAGE_Entero_4795	hypothetical protein PBV4795_ORF5
			63	42119..42385		z4,z23
			64	42630..43265	PHAGE_Entero_P22	EaC
			65	43362..43565	PHAGE_Salmon_c341	hypothetical protein
			66	43656..43670	attR ctgcaggggacacca	N/A
SFV	D2	Intact	1	2589..2635	attL attcgtaatgcgaaggtcgtaggttcgactcctattatcggcaccat	N/A
			2	c2649..3317	PHAGE_Entero_SfV	integrase
			3	c3353..3811	PHAGE_Entero_SfV	integrase
			4	c4038..4343	PHAGE_Entero_SfV	hypothetical protein SfVp28
			5	c4343..4705	PHAGE_Entero_SfV	hypothetical protein SfVp29
			6	c4696..5232	PHAGE_Entero_SfV	hypothetical protein SfVp30
			7	c5360..6184	PHAGE_Entero_SfV	hypothetical protein SfVp31
			8	c6250..6612	PHAGE_Entero_cdtI	hypothetical protein PcdtI_gp39
			9	7051..7242		PP_00010
			10	c7655..8329	PHAGE_Entero_SfV	repressor
			11	8420..8620	PHAGE_Entero_cdtI	Repressor
			12	8664..9215	PHAGE_Entero_cdtI	hypothetical protein PcdtI_gp43
			13	9212..10048	PHAGE_Entero_SfV	immunity region
			14	10041..10277	PHAGE_Entero_SfV	hypothetical protein SfVp38
			15	10274..11092	PHAGE_Entero_SfV	replication protein
			16	11089..11583	PHAGE_Entero_SfV	hypothetical protein SfVp40
			17	11550..12236	PHAGE_Entero_cdtI	putative DNA adenine methylase
			18	12233..12559	PHAGE_Entero_cdtI	RecA-mediated autopeptidases
			19	12556..12945	PHAGE_Entero_SfV	crossover junction endodeoxyribonuclease
			20	12965..13774	PHAGE_Entero_cdtI	hypothetical protein PcdtI_gp50
			21	13854..14771	PHAGE_Entero_SfV	hypothetical protein SfVp45
			22	14785..15537	PHAGE_Entero_SfV	antitermination protein Q
			23	15667..15981	PHAGE_Entero_SfV	hypothetical protein SfVp47
			24	16131..17183	PHAGE_Entero_SfV	hypothetical protein SfVp48
			25	17164..17595	PHAGE_Entero_SfV	holin
			26	17599..18075	PHAGE_Entero_SfV	lysin
			27	18059..18451	PHAGE_Entero_SfV	putative Rz lytic protein
			28	18635..18985	PHAGE_Entero_SfV	hypothetical protein SfVp53
			29	c19107..19691	PHAGE_Entero_SfV	tail protein
			30	c19682..20740	PHAGE_Entero_SfV	tail protein
			31	c20727..21152	PHAGE_Entero_SfV	tail protein
			32	c21152..21700	PHAGE_Entero_SfV	tail protein
			33	c21700..22779	PHAGE_Entero_SfV	tail protein
			34	c22776..24104	PHAGE_Entero_SfV	tail/DNA circulation protein
			35	c24195..24707		N/A
			36	c24789..26621	PHAGE_Entero_SfV	tail protein
			37	c26614..26796		PP_00038
			38	c26763..27032	PHAGE_Entero_SfV	hypothetical protein SfVp13
			39	c27032..27388	PHAGE_Entero_SfV	hypothetical protein SfVp12
			40	c27388..28884	PHAGE_Entero_SfV	tail sheath protein
			41	c28868..29038	PHAGE_Entero_SfV	hypothetical protein SfVp10
			42	c29047..29607	PHAGE_Entero_SfV	hypothetical protein SfVp09
			43	c29604..30110	PHAGE_Entero_SfV	hypothetical protein SfVp08
			44	c30085..30495	PHAGE_Entero_SfV	hypothetical protein SfVp07
			45	c30492..30803	PHAGE_Salmon_ST64B	hypothetical protein sb8
			46	c30790..31017	PHAGE_Salmon_ST64B	hypothetical protein sb7
			47	c31067..31678	PHAGE_Salmon_ST64B	Major capsid protein precursor
			48	31656..33551	PHAGE_Ralsto_RSL1	hypothetical protein RSL1_gp071
			49	33565..34140		PP_00050
			50	c34155..34337	PHAGE_Salmon_ST64B	putative integral membrane protein
			51	c34349..35959	PHAGE_Entero_SfV	large terminase subunit
			52	35972..36118		PP_00053
			53	c36096..36581	PHAGE_Entero_SfV	small terminase subunit
			54	49890..49936	attR attcgtaatgcgaaggtcgtaggttcgactcctattatcggcaccat
SFV partial	D2	Incomplete	1	10760..10771	attL atgcgtcgggtt	N/A
			2	c19793..21376	PHAGE_Salmon_ST64B	Endodeoxyribonuclease
			3	c21380..21658	PHAGE_Stx2_c_I	hypothetical protein Stx2Ip089
			4	c21669..22142	PHAGE_Entero_4795	hypothetical protein PBV4795_ORF7
			5	c22139..22954	PHAGE_Entero_lambda	NinC protein
			6	c23008..23556	PHAGE_Entero_SfV	hypothetical protein SfVp30
			7	23900..24241	e14 prophage	predicted protein [Escherichia coli str. K-12 substr. MG1655] gi|90111220|ref|NP_415661.2|
			8	24693..25583	PHAGE_Vibrio_kappa	putative NAD-dependent DNA ligase
			9	c25566..26252	PHAGE_Erwini_phiEt88	phage repressor protein
			10	26388..26636	PHAGE_Aggreg_S1249	phage protein
			11	26659..27216	PHAGE_Entero_cdtI	hypothetical protein PcdtI_gp43
			12	27561..28472	PHAGE_Entero_phiP27	hypothetical protein P27p17
			13	28567..29220	PHAGE_Entero_cdtI	putative DNA adenine methylase
			14	29217..29543	PHAGE_Entero_cdtI	RecA-mediated autopeptidases
			15	29540..29929	PHAGE_Entero_SfV	crossover junction endodeoxyribonuclease
			16	29949..30746	PHAGE_Entero_SfV	hypothetical protein SfVp44
			17	30754..31743	PHAGE_Entero_SfV	hypothetical protein SfVp45
			18	31757..32509	PHAGE_Entero_SfV	antitermination protein Q
			19	33178..33513	PHAGE_Entero_SfV	holin
			20	33517..33993	PHAGE_Entero_SfV	lysin
			21	33977..34369	PHAGE_Entero_SfV	putative Rz lytic protein
			22	34326..34529	PHAGE_Entero_SfV	putative Rz1 lytic protein
			23	34778..35173	PHAGE_Entero_SfV	hypothetical protein SfVp53
			24	c35275..35523	PHAGE_Entero_cdtI	hypothetical protein PcdtI_gp30
			25	35432..35443	attR atgcgtcgggtt	N/A
			26	c35585..36682	PHAGE_Burkho_BcepIL02	tyrosine recombinase-like protein
			27	36771..37808		tRNA-dihydrouridine synthase A
			28	37976..38218		phage shock protein G
			29	c38393..39376		quinone oxidoreductase, NADPH-dependent
			30	39441..40856	PHAGE_Entero_P1	Ban

## Sheet: Strain and Serovar Differences RAST
Comparison	Loci	Gene Name	Category	Subcategory	Subsystem	Role	Homolog in D1	Loci	Homolog D2	Loci	Homolog M1	Loci	Homolog M2	Loci
D1VD2	180156-181838	YgfZ	Carbohydrate	Central Carbohydrate Metabolism	Glyoxylate bypass	Aconitate hydratase 2 (EC 4.2.1.3	na	na	YgfZ (Full)	180362-182881	na	na	na	na
D1VD2	2474529-2474457	TRNA-Ala-GGC	na	na	na	na	na	na	na	na	na	na	na	na
D2vD1	731615-730026	na	Amino Acids and Derivatives	Glutamine, glutamate, aspartate, asparagine, ammonia assimilation	Glutamate and aspartate uptake	Asparagine synthetase [glutamine-hydrolyzing] (EC 6.3.5.4)	na	na	na	na	na	na	na	na
D2VD1	740852-740100	NagD	Carbohydrate	Aminosugars	Chitin and N-acetylglucosamine ulitization	Phosphatase NagD predicted to act in N-acetylglucosamine utilization subsystem	na	na	na	na	na	na	na	na
D2VD1	361964-360186	Prophage	Prophage	Prophage	Prophage	Prophage tail protein	Partial about two thirds	2730785-2732194	na	na	na	na	na	na
D2VD1	4277773-4276883	na	Miscellaneous	Plant-Prokaryote DOE project	Experimental-Ubiquinone BiosynthesisVDC	Chorismate--pyruvate lyase (EC 4.1.3.40)	na	na	na	na	na	na	na	na
D2VD1	330498-331316	na	Phages, Prophages, Transposable elements, Plasmids	Phage	Phage lysis module	Phage endolysin	127 of 158, three homologs	328655-329491, 2751086-2750763, 4281299-4281856	Redundancy due to homolog with the D1 homologs	na	na	na	na	na
D2VD1	330498-331316	na	Phages, Prophages, Transposable elements, Plasmids	Phage	Phage lysis module	Phage holin	holin (two complete) and hypothetical (one 336 of 351)	2749881-2749321, 2757708-2757358, 336703-337038	Redundancy due to homolog with the D1 homologs	na	na	na	na	na
D2VD1	330265-330501	na	Phages, Prophages, Transposable elements, Plasmids	Phage	Phage lysis module	Phage outer membrane lytic protein Rz	144 of 237 bps	2758831-2758397	na	na	na	na	na	na
D2VD1	356249-354573	na	Phages, Prophages, Transposable elements, Plasmids	Phage and prophage	Phage packaging machinary	Phage terminase, large subunit	na	na	na	na	na	na	na	na
D2VD1	1566699-1566556	na	Protein metabolism	Protein biosynthesis	Ribsome activity modulation	Stationary-phase-induced ribosome-associated protein	na	na	na	na	na	na	na	na
D2VD1	1691438-1691599	rnfC	Respiration	Electron dontaion reaction	Na(+)-translocating NADH-quinone oxidoreductase and rnf-like group of electron transport complexes	Electron transport complex protein RnfC	na	na	na	na	na	na	na	na
D2VD1	3825782-3825357	CcmG/ DsbE	Respiration	no subcategory	Biogenesis of c-type cytochrome	Cytochrome c-type biogenesis protein CcmG/DsbE, thiol:disulfide oxidoreductase	na	na	na	na	na	na	na	na
M1VM2	1185807-1185262	NA	Cluster-based subsystem	Purine metabolism	na	Ribosomal large subunit pseudouridine synthase E (EC 4.2.1.70)	na	na	na	na	na	na	na	na
M1VM2	2690199-2689369	na	Phages, Prophages, Transposable elements, Plasmids	Phage and prophage	Phage tail fiber protein	Phage tail fiber protein	na	na	na	na	na	na	1575 of 831 (bigger)	2679373-2677799
M2VM1	301273-301566	na	Carbohydrate	Monosaccharides	D-gluconate and ketogluconates metabolism	2,5-diketo-D-gluconic acid reductase B (EC 1.1.1.274)	na	na	na	na	na	na	na	na
M2VM1	309597-310337	na	Cluster-based subsystem	no subcategory	NA(+)-translocating NADH-quinone oxidoreductase and rnf-like group of electron transport complexes	DNA polymerase III epsilon subunit (EC 2.7.7.7)	na	na	na	na	na	na	909 of 741 (Bigger)	1252410-1251502
M2VM1	308410-309078	na	Cluster-based subsystem	no subcategory	na	FIG005121: SAM-dependent methyltransferase (EC 2.1.1.-)	na	na	na	na	na	na	na	na
M2VM1	308321-307566	na	Cluster-based subsystem	no subcategory	na	Hydroxyacylglutathione hydrolase (EC 3.1.2.6)	na	na	na	na	na	na	YgfZ 858 of 756 but functional homolog	2163370-2164227
M2VM1	307347-306127	na	Cluster-based subsystem	no subcategory	na	Membrane-bound lytic murein transglycosylase D precursor (EC 3.2.1.-)	na	na	na	na	na	na	na	na
M2VM1	309542-309075	na	Cluster-based subsystem	no subcategory	na	Ribonuclease HI (EC 3.1.26.4)	na	na	na	na	na	na	na	na
M2VM1	2395599-2396009	na	Phages, Prophages, Transposable elements, Plasmids	Phage and prophage	Phage Introns	HNH homing endonuclease	na	na	na	na	na	na	na	na
M2VM1	2379735-2379445	na	Phages, Prophages, Transposable elements, Plasmids	Phage and prophage	Phage packaging machinary	Phage terminase, small subunit	na	na	na	na	na	na	na	na
M2VM1	2197099-2196791	CcmA	Respiration	no subcategory	Biogenesis of c-type cytochrome	ABC transporter involved in cytochrome c biogenesis, ATPase component CcmA	na	na	na	na	na	na	1086 of 309 other subunits CcmL and CcmH	2197099-2196791
M2VM1	2196753-2196328	CcmG/ DsbE	Respiration	no subcategory	Biogenesis of c-type cytochrome	Cytochrome c-type biogenesis protein CcmG/DsbE, thiol:disulfide oxidoreductase	na	na	na	na	na	na	na	na
D2VM2	1594419-1594123	na	Carbohydrate	Di and oligosaccharides	Lactose and Galactose Uptake and Utilization	PTS system, galactose-specific IIA component (EC 2.7.1.69)	na	na	na	na	na	na	465 of 297 Functional homolog (PTS system, galactose-specific IIA component (EC 2.7.1.69))	1594419-1594123
D2VM2	371537-371665	na	Carbohydrate	Sugar alcohols	Glycerol fermenation to 1,3-propanediol	Glycerol dehydratase reactivation factor large subunit	na	na	na	na	na	na	na	na
D2VM2	2082411-2082932	na	Carbohydrate	Sugar alcohols	Glycerol fermenation to 1,3-propanediol	Glycerol dehydratase small subunit (EC 4.2.1.30)	na	na	na	na	na	na	Full sequence	1985262-1985783
D2VM2	2217488-2216466	YehA precursor	Carbohydrate	no subcategory	Unknown carbohydrate utilization (cluster Yeg)	Uncharacterized protein YehA precursor	na	na	na	na	na	na	na	na
D2VM2	2137968-2137420	na	Cell wall and capsule	Capsular and extracellular polysacchrides	Capsular heptose biosynthesis	dTDP-4-dehydrorhamnose 3,5-epimerase (EC 5.1.3.13)	na	na	na	na	na	na	na	na
D2VM2	2139797-2138898	na	Cell wall and capsule	Capsular and extracellular polysacchrides	Rhamnose containing glycans	dTDP-4-dehydrorhamnose reductase (EC 1.1.1.133)	na	na	na	na	na	na	na	na
D2VM2	2136424-2135651	na	Cell wall and capsule	Capsular and extracellular polysacchrides	DTDP-rhamnose synthesis	Glucose-1-phosphate cytidylyltransferase (EC 2.7.7.33)	na	na	na	na	na	na	na	na
D2VM2	783439-784590	na	Cell wall and capsule	Gram-negative cell wall components	LOS core oligosaccharide biosynthesis	UDP-galactopyranose mutase (EC 5.4.99.9)	na	na	na	na	na	na	na	na
D2VM2	2926561-2925641	Cas1	Cluster-based subsystem	CRISPRs and associated hypotheticals	na	CRISPR-associated protein Cas1	na	na	na	na	na	na	na	na
D2VM2	2925641-2925641	Cas2	Cluster-based subsystem	CRISPRs and associated hypotheticals	na	CrISPR-associated protein Cas2	na	na	na	na	na	na	na	na
D2VM2	2927936-2927190	Cas5e	Cluster-based subsystem	CRISPRs and associated hypotheticals	na	CRISPR-associated protein Cas5e	na	na	na	na	na	na	na	na
D2VM2	2927208-2926558	Cse3	Cluster-based subsystem	CRISPRs and associated hypotheticals	na	CRISPR-associated protein Cse3	na	na	na	na	na	na	na	na
D2VM2	2929005-2927947	Cse4	Cluster-based subsystem	CRISPRs and associated hypotheticals	na	CRISPR-associated protein Cse4	na	na	na	na	na	na	na	na
D2VM2	2931108-2929558	Cse1	Cluster-based subsystem	crISPRs and associated hypotheticals	na	STY3070	na	na	na	na	na	na	na	na
D2VM2	2765851-2765438	GP46	Cluster-based subsystem	Prophage	Prophage cluster in the proteobacteria	Bacteriophage protein GP46	na	na	na	na	na	na	na	na
D2VM2	2773006-2771510	na	Cluster-based subsystem	Prophage	Prophage cluster in the proteobacteria	Bacteriophage tail sheath protein	na	na	na	na	na	na	1428 of 1497	4150438-4149011
D2VM2	2767447-2766389	na	Cluster-based subsystem	Prophage	Prophage cluster in the proteobacteria	Prophage tail protein	na	na	na	na	na	na	na	na
D2VM2	2775132-2774932	na	Cluster-based subsystem	Prophage	Prophage cluster in the proteobacteria	Putative bacteriophage protein	na	na	na	na	na	na	na	na
D2VM2	2773724-2773164	na	Cluster-based subsystem	Prophage	Prophage	IS phage Tn Transposon related	na	na	na	na	na	na	na	na
D2VM2	2764363-2763776	na	Cluster-based subsystem	Prophage	Prophage cluster in the proteobacteria	Prophage tail protein	na	na	na	na	na	na	na	na
D2VM2	2773160-2772996	GP38	Cluster-based subsystem	Prophage	Prophage cluster in the proteobacteria	Mu-like prophage FluMu protein GP38	na	na	na	na	na	na	na	na
D2VM2	2765445-2764366	GP47	Cluster-based subsystem	Prophage	Prophage cluster in the proteobacteria	Phage FluMu protein GP47	na	na	na	na	na	na	na	na
D2VM2	2766389-2765856	na	Cluster-based subsystem	Prophage	prophage cluster in the proteobacteria	Prophage baseplate assembly protein V	na	na	na	na	na	na	588 of 534 and 579 of 534 Functional homolog	3990656-3991243, 2681797-2681219
D2VM2	362747-364252	na	Cluster-based subsystem	Prophage	Prophage cluster in the proteobacteria	Prophage long tail protein	na	na	na	na	na	na	1659 0f 1506	na
D2VM2	368829-367723	na	Cluster-based subsystem	Prophage	Prophage cluster in the proteobacteria	Prophage tail fibre protein	na	na	na	na	na	na	na	na
D2VM2	3843211-3842072	na	Cluster-based subsystem	no subcategory	na	Outer membrane protein/ protective antigen OMA87	na	na	na	na	na	na	na	na
D2VM2	2929561-2929019	Cse2	DNA metabolism	CRISPRS and associated hypotheticals	CRISPRS	CRISPR-associated protein Cse2 family	na	na	na	na	na	na	na	na
D2VM2	2911744-2911980	na	Metabolism of Aromatic Compounds	Anaerobic degradation of aromatic compounds	Hydroxyaromatic decarboxylase family	Hydroxyaromatic non-oxidative decarboxylase protein D (EC 4.1.1.-)	na	na	na	na	na	na	na	na
D2VM2	375874-376752	na	Metabolism of Aromatic Compounds	no subcategory	Gentisare degradation	Fumarylacetoacetate hydrolase family protein	na	na	na	na	na	na	660 of 879	1772830-1772171
D2VM2	2137414-2136440	na	Miscellaneous	Plant-Prokaryote DOE project	COG0451	CDP-6-deoxy-delta-3,4-glucoseen reductase-like	na	na	na	na	na	na	702 of 975 (NAD(P)H-flavin reductase (EC 1.5.1.29) (EC 1.16.1.3)	3886216-3886917
D2VM2	4304468-4305121	na	Phages, Prophages, Transposable elements, Plasmids	Phage, Prophage	Phage DNA synthesis	DNA adenine methyltransferase, phage associated	na	na	na	na	na	na	na	na
D2VM2	338283-338675	na	Phages, Prophages, Transposable elements, Plasmids	Phage, Prophage	Phage lysis module	Phage outer membrane lytic protein Rz	na	na	na	na	na	na	na	na
D2VM2	2791885-2791661	na	Phages, Prophages, Transposable elements, Plasmids	Phage, Prophage	Phage packaging machinary	Phage DNA-binding protein	na	na	na	na	na	na	288 of 225, 249 of 225, 342 of 225	3226177-3226464, 2340054-2340302, 3814443-3814784
D2VM2	2778272-2777031	na	Phages, Prophages, Transposable elements, Plasmids	Phage, Prophage	Phage packaging machinary	Phage portal protein	na	na	na	na	na	na	2178 of 1242 portal protein	2377968-2375791
D2VM2	2780127-2778466	na	Phages, Prophages, Transposable elements, Plasmids	Phage, Prophage	Phage packaging machinary	Phage terminase large subunit	na	na	na	na	na	na	na	na
D2VM2	2763789-2762614	na	Phages, Prophages, Transposable elements, Plasmids	Phage, Prophage	Phage tail fiber protein	Phage tail fiber protein	na	na	na	na	na	na	1575 of 1176, 1020 of 1176, 606 of 1176	2679373-2677799, 2675775-2676794, 2679975-2679370
D2VM2	2770746-2768818	na	Phages, Prophages, Transposable elements, Plasmids	Phage, Prophage	Phage tail proteins	Phage tail length tape-measure protein	na	na	na	na	na	na	2808 of 1929, 2355 of 1929	2672904-2670097, 4147933-4145579
D2VM2	2771510-2771154	na	Phages, Prophages, Transposable elements, Plasmids	Phage, Prophage	Phage tail proteins	Phage tail tube protein	na	na	na	na	na	na	na	na
D2VM2	2768784-2767444	na	Phages, Prophages, Transposable elements, Plasmids	Phage, Prophage	Phage tail proteins	Phage tail/DNA circulation protein	na	na	na	na	na	na	na	na
D2VM2	3885267-3884485	na	Phages, Prophages, Transposable elements, Plasmids	Transposable elements	na	ISPsy4, transposition helper protein	na	na	na	na	na	na	na	na
D2VM2	3888674-3887745	TniA	Phages, Prophages, Transposable elements, Plasmids	Transposable elements	na	TriA putative transposase	na	na	na	na	na	na	na	na
D2VM2	3887742-3886882	TriB	Phages, Prophages, Transposable elements, Plasmids	Transposable elements	na	TriB NTP-binding protein	na	na	na	na	na	na	na	na
D2VM2	3881343-3880387	Intl1	Phages, Prophages, Transposable elements, Plasmids	no subcategory	Integrons	Integron integrase Intl1	na	na	na	na	na	na	na	na
D2VM2	2860754-2860681	TRNA-Arg-ACG	Protein metabolism	Protein biosynthesis	tRNAs	TRNA-Arg-ACG	na	na	na	na	na	na	na	na
D2VM2	2956396-2956256	ParE	Regulation and cell signalling	Programmed cell death and toxin-antitoxin systems	Toxin-antitoxin systems (other than RelBE and MazEF)	ParE toxin protein	na	na	na	na	na	na	na	na
D2VM2	1431555-1430824	na	Regulation and cell signalling	no subcategory	Orphan regulatory proteins	Glycine cleavage system transcriptional activator	na	na	na	na	na	na	939 of 732 D-serine dehydratase transcriptional activator	3710550-3709612
D2VM2	4623045-4623467	FosA	Virulence, disease and defense	Resistance to antibiotics and toxic compounds	Fosfomycin resistance	Fosfomycin resistance protein FosA	na	na	na	na	na	na	na	na
D2VM2	3891152-3890790	na	Virulence, disease and defense	Resistance to antibiotics and toxic compounds	Mercury resistance operon	Mercuric resistance operon coregulator	na	na	na	na	na	na	na	na
D2VM2	3892085-3894519	na	Virulence, disease and defense	Resistance to antibiotics and toxic compounds	Mercury resistance operon	Mercuric resistance operon regulatory protein	na	na	na	na	na	na	426 of 435 (HTH-type transcriptional regulator zntR)	3328880-3328455
D2VM2	3893338-3892916	MerC	Virulence, disease and defense	Resistance to antibiotics and toxic compounds	Mercury resistance operon	Mercuric transport protein, MerC	na	na	na	na	na	na	na	na
D2VM2	3894013-3893663	MerT	Virulence, disease and defense	Resistance to antibiotics and toxic compounds	Mercury resistance operon	Mercuric transport protein, MerT	na	na	na	na	na	na	na	na
D2VM2	3893649-3893374	na	Virulence, disease and defense	Resistance to antibiotics and toxic compounds	Mercury resistance operon	Periplasmic mercury(+2) binding protein	na	na	na	na	na	na	na	na
M2VD2	185403-187922	YgfZ	Carbohydrate	Central Carbohydrate Metabolism	Glyoxylate bypass	Aconitate hydratase 2 (EC 4.2.1.3	na	na	Full sequence	180362-182881	na	na	na	na
M2VD2	3736457-3735579	na	Carbohydrate	Monosaccharides	D-galactonate catabolism	2-dehydro-3-deoxygalactonokinase (EC 2.7.1.58)	na	na	na	na	na	na	na	na
M2VD2	3735595-3734978	na	Carbohydrate	Monosaccharides	D-galactonate catabolism	2-dehydro-3-deoxyphosphogalactonate aldolase (EC 4.1.2.21)	na	na	na	na	na	na	na	na
M2VD2	3737143-3736454	DgoR	Carbohydrate	Monosaccharides	D-galactonate catabolism	D-Galactonate repressor DgoR	na	na	705 of 690 (transcriptional regulator GntR family)	3946502-3945798	na	na	na	na
M2VD2	3733709-3732411	na	Carbohydrate	Monosaccharides	D-galactonate catabolism	D-galactonate transporter	na	na	1311 of 1299 (glucarate transporter) 1209 of 1299 (Putative sugar transporter)	3727276-3728586, 4522812-4521604	na	na	na	na
M2VD2	3734981-3733833	na	Carbohydrate	Monosaccharides	D-galactonate catabolism	Galactonate dehydratase (EC 4.2.1.6)	na	na	1206 of 1149 (YfaW)	2358368-2357163	na	na	na	na
M2VD2	3616757-3617533	LidR	Carbohydrate	Organic acids	Lactate utilization	Lactate-responsive regulator LldR in Enterobacteria, GntR family	na	na	full sequence (putative transcriptional regulator), 765 of 777 (transcriptional regulator	3722115-3722891, 169148-169912	na	na	na	na
M2VD2	1984573-1985247	na	Carbohydrate	Sugar alcohols	Glycerol fermenation to 1,3-propanediol	Glycerol dehydratase medium subunit (EC 4,2,1,30)	na	na	full sequence	2081722-2082396	na	na	na	na
M2VD2	1073474-1074166	NanC	Cell wall and capsule	Capsular and extracellular polysacchrides	Sialic acid metabolism	N-acetylneuraminic acid outer membrane channel protein NanC	na	na	672 of 693 (Oligogalacturonide-Rhamnogalacturonide-specific porin), full sequence (YshA)	4110149-4110820, 4073290-4072598	na	na	na	na
M2VD2	1070753-1069257	na	Cell wall and capsule	Capsular and extracellular polysacchrides	Sialic acid metabolism	Predicted sialic acid transporter	na	na	na	na	na	na	na	na
M2VD2	1072268-1073428	NanM	Cell wall and capsule	Capsular and extracellular polysacchrides	Sialic acid metabolism	Sialic acid-induced transmembrane protein YjhT(NanM), possible mutarotase	na	na	na	na	na	na	na	na
M2VD2	1938834-1938595	UmuD	DNA metabolism	DNA repair	DNA repair, bacterial UmuCD system	Error-prone repair protein UmuD	na	na	na	na	na	na	na	na
M2VD2	19838592-1937324	UmuC	DNA metabolism	DNA repair	DNA repair, bacterial UmuCD system	Error-prone, lesion bypass DNA polymerase V (UmuC)	na	na	na	na	na	na	na	na
M2VD2	216744-215683	na	Membrane transport	Protein secretion system, Type VII (Chaperone/Usher pathway, CU)	The usher protein HtrE fimbrial cluster	Fimbrial protein Yad-like	na	na	na	na	na	na	na	na
M2VD2	217355-216756	YadK	Membrane transport	Protein secretion system, Type VII (Chaperone/Usher pathway, CU)	The usher protein HtrE fimbrial cluster	Fimbrial protein YadK	na	na	na	na	na	na	na	na
M2VD2	217931-217374	YadL	Membrane transport	Protein secretion system, Type VII (Chaperone/Usher pathway, CU)	The usher protein HtrE fimbrial cluster	Fimbrial protein YadL	na	na	na	na	na	na	na	na
M2VD2	218398-217958	na	Membrane transport	Protein secretion system, Type VII (Chaperone/Usher pathway, CU)	The usher protein HtrE fimbrial cluster	Fimbrial protein YadM-like	na	na	na	na	na	na	na	na
M2VD2	222674-222069	na	Membrane transport	Protein secretion system, Type VII (Chaperone/Usher pathway, CU)	THe usher protein HtrE fimbrial cluster	Fimbrial protein YadN-like	na	na	na	na	na	na	na	na
M2VD2	221162-218565	HtrE	Membrane transport	Protein secretion system, Type VII (Chaperone/Usher pathway, CU)	The usher protein HtrE fimbrial cluster	Outer membrane usher protein HtrE	na	na	2487 of 2598 (Fimbriae usher protein StcC)	2219990-2217504	na	na	na	na
M2VD2	4555749-4555042	na	Membrane transport	Protein secretion system, Type VII (Chaperone/Usher pathway, CU)	Beta-fimbriae	Beta-fimbriae chaperone protein	na	na	na	na	na	na	na	na
M2VD2	4552225-4552052	na	Membrane transport	Protein secretion system, Type VII (Chaperone/Usher pathway, CU)	Beta-fimbriae	Beta-fimbriae probable major subunit	na	na	na	na	na	na	na	na
M2VD2	4555028-4552707	na	Membrane transport	Protein secretion system, Type VII (Chaperone/Usher pathway, CU)	Beta-fimbriae	Beta-fimbriae usher protein	na	na	2622 of 2322 (Fimbriae anchor protein), 2613 of 2322, 2574 of 2322, 2487 of 2322 (Fimbriae Usher proteins)	25618-28239, 605891-608503, 384645-382072, 2219990-2217504	na	na	na	na
M2VD2	2031704-2030472	na	Miscellaneous	Plant-Prokaryote DOE project	na	Glycosyltransferase	na	na	1125 of 1233 (UDP-glucose:(heptosyl) LPS alpha1,3-glucosyltransferase WaaG (EC 2.4.1.-)	3752213-3751089	na	na	na	na
M2VD2	1884172-1883990	na	Miscellaneous	Plant-Prokaryote DOE project	na	L-arabinose transport system permease protein (TC 3.A.1.2.2)	na	na	na	na	na	na	na	na
M2VD2	4236583-4237092	nrfF	Nitrogen metabolism	no subcategory	Nitrate and nitrite ammonification	Cytochrome c-type heme lyase subunit nrfF, nitrite reductase complex assembly	na	na	621 of 510 (nrfG a different nitrite reductase complex assembly protein)	4370806-4371426	na	na	na	na
M2VD2	3990656-3991243	na	Phages, Prophages, Transposable elements, Plasmids	Phage, Prophage	Phage baseplate proteins	Phage baseplate assembly protein V	na	na	723 of 588	4259421-4257699	na	na	na	na
M2VD2	3991240-3991587	na	Phages, Prophages, Transposable elements, Plasmids	Phage, Prophage	Phage baseplate proteins	Phage baseplate assembly protein W	na	na	na	na	na	na	na	na
M2VD2	2383409-2382816	na	Phages, Prophages, Transposable elements, Plasmids	Phage, Prophage	Phage baseplate proteins	Phage baseplate hub	na	na	na	na	na	na	na	na
M2VD2	2370406-2369945	na	Phages, Prophages, Transposable elements, Plasmids	Phage, Prophage	Phage capsid protein	Phage capsid and scaffold	na	na	651 of 462 (Putative prohead protease)	2777053-2776403	na	na	na	na
M2VD2	2374866-2373574	na	Phages, Prophages, Transposable elements, Plasmids	Phage, Prophage	Phage capsid protein	Phage capsid protein	na	na	na	na	na	na	na	na
M2VD2	2687674-2686841	na	Phages, Prophages, Transposable elements, Plasmids	Phage, Prophage	Phage capsid protein	Phage capsid scaffolding protein	na	na	na	na	na	na	na	na
M2VD2	2685012-2684548	na	Phages, Prophages, Transposable elements, Plasmids	Phage, Prophage	Phage capsid protein	Phage head completion-stabilization protein	na	na	na	na	na	na	na	na
M2VD2	2395599-2396009	na	Phages, Prophages, Transposable elements, Plasmids	Phage, Prophage	Phage introns	HNH homing endonuclease	na	na	na	na	na	na	na	na
M2VD2	2684145-2683636	na	Phages, Prophages, Transposable elements, Plasmids	Phage, Prophage	Phage lysis module	Phage lysin (EC 3.2.1.17)	na	na	477 of 510, 477 of 477, 477 of 477, 357 of 477 (Phage lysin)	4309418-4309894, 337823-338299, 2782748-2782272, 3621870-3622226	na	na	na	na
M2VD2	3989508-3989666	Rz1	Phages, Prophages, Transposable elements, Plasmids	Phage, Prophage	Phage lysis module	Phage outer membrane lipoprotein Rz1	na	na	na	na	na	na	na	na
M2VD2	2683260-2682832	Rz	Phages, Prophages, Transposable elements, Plasmids	Phage, Prophage	Phage lysis module	Phage spaning Rz	na	na	na	na	na	na	na	na
M2VD2	2687817-2689583	na	Phages, Prophages, Transposable elements, Plasmids	Phage, Prophage	Phage packaging machinary	Phage terminase, ATPase subunit	na	na	na	na	na	na	na	na
M2VD2	2685756-2685106	na	Phages, Prophages, Transposable elements, Plasmids	Phage, Prophage	Phage packaging machinary	Phage terminase, endonuclease subunit	na	na	na	na	na	na	na	na
M2VD2	2689583-2690596	na	Phages, Prophages, Transposable elements, Plasmids	Phage, Prophage	Phage packaging machinary	Phage-related capsid packaging protein	na	na	na	na	na	na	na	na
M2VD2	2388990-2387110	na	Phages, Prophages, Transposable elements, Plasmids	Phage, Prophage	Phage replication	DNA primase/helicase, phage-associated	na	na	na	na	na	na	na	na
M2VD2	2696547-2694124	na	Phages, Prophages, Transposable elements, Plasmids	Phage, Prophage	Phage replication	Phage replication protein	na	na	819 of 2424 (Primosomal protein 1)	330498-331316	na	na	na	na
M2VD2	2673903-2673388	na	Phages, Prophages, Transposable elements, Plasmids	Phage, Prophage	Phage tail proteins	Phage major tail tube protein	na	na	na	na	na	na	na	na
M2VD2	2682312-2681866	na	Phages, Prophages, Transposable elements, Plasmids	Phage, Prophage	Phage tail proteins	Phage tail completion protein	na	na	na	na	na	na	na	na
M2VD2	2682736-2682305	na	Phages, Prophages, Transposable elements, Plasmids	Phage, Prophage	Phage tail proteins	Phage tail protein	na	na	1176 of 432, 1506 of 432, 2355 of 432, 1833 of 432 (Phage tail protein)	2763789-2762614, 362747-364252, 4262978-4260624, 346845-345013	na	na	na	na
M2VD2	3473786-3473529	na	Regulation and cell signalling	Programmed cell death and toxin-antitoxin systems	Phd-Doc, YdcE-YdcD toxin-antitoxin (programmed cell death) systems	Death on curing protein, Doc toxin	na	na	417 of 258 (virulence associated protein C)	4561502-4561086	na	na	na	na
M2VD2	3474115-3473894	na	Regulation and cell signalling	Programmed cell death and toxin-antitoxin systems	PhD-Doc, YdcE-YdcD toxin-antitoxin (programmed cell death) systems	Prevent host death protein, Phd antitoxin	na	na	na	na	na	na	na	na
M2VD2	2197099-2196791	CcmA	Respiration	no subcategory	Biogenesis of c-type cytochrome	ABC transporter involved in cytochrome c biogenesis, ATPase component CcmA	na	na	na	na	na	na	na	na
M2VD2	4109786-4110661	CcmB	Respiration	no subcategory	Biogenesis of c-type cytochrome	ABC transporter involved in cytochrome c biogenesis, CcmB subunit	na	na	na	na	na	na	na	na
M2VD2	4112132-4114063	CcmF	Respiration	no subcategory	Biogenesis of c-type cytochrome	Cytochrome c heme lyase subunit CcmF	na	na	2223 of 1932 (Cytochrome c-type heme lyase subunit nrfE, nitrite reductase complex assembly)	4368587-4370809	na	na	na	na
M2VD2	4110704-4111450	CcmC	Respiration	no subcategory	Biogenesis of c-type cytochrome	Cytochrome c-type biogenesis protein CcmC, putative heme lyase for CcmE	na	na	na	na	na	na	na	na
M2VD2	4111447-4111659	CcmD	Respiration	no subcategory	Biogenesis of c-type cytochrome	Cytochrome c-type biogenesis protein CcmD, interacts with CcmCE	na	na	na	na	na	na	na	na
M2VD2	4111656-4112135	CcmE	Respiration	no subcategory	Biogenesis of c-type cytochrome	Cytochrome c-type biogenesis protein CcmE, heme chaperone	na	na	na	na	na	na	na	na
M2VD2	1902104-1901346	na	Virulence, disease and defense	Resistance to antibiotics and toxic compounds	Adaptation to d-cysteine	L-Cystine ABC transporter, periplasmic cystine-binding protein	na	na	801 of 759 (Putative periplasmic binding transport protein)	1163380-1164180	na	na	na	na

## Sheet: CRISPRS
	D1_CRISPR1	D1	D2	M1	M2
1	TTTTCAGCCCTTGCCGACTGCGGAACGCCCCT	x	x	-	-
2	GAGCTGGCGAACCTGATGGCGGGCGACGTGGA	x	x	-	-
3	CCTGAATACTCGCAGCGATTTGCGCGATCTGG	x	x	-	-
4	CATTGCGTTGTGAGCGCATTGAGTTGATTACT	x	x	-	-
5	GGCGGCGCAGTCCAGCGCGGTAGCGGCAGAGA	x	x	-	-
6	ATTTCGTCGTGATTTAAGTTGCAGTAGTCACG	x	x	½	½
7	CTCCAGCTCGGCTTTTTGCTGCGCTGCGCGTT	x	x	-	-
	D1_CRISPR2
8	GATCATGCGCTGGTTAGTGCGGCGCTCAATCT	x	x	-	-
9	GGCTGCGTCCGAACCGGTTATGTGCTGCCAGT	x	x	-	-
10	CAGTAATCAATGCCCGATATAGAATTATCGGG	x	x	-	-
11	CGCAGCGTTTTCGCCAGTACGGTGATATCGTT	x	x	-	-
12	AACCCCTCAATAGACGGCGCTGATTCCGGGCG	x	x	-	-
13	ACATGCCGAGTCGTGAGGCGACGGTTATAGAC	x	x	-	-
14	TTCCAGTCGTCGCCGGACGTCATGTCAATCAG	x	x	-	-
15	TTCAAAGTGAATTGCAAAAGCACAAATTGTCC	x	-	-	-
16	CCCCTAAGCGCGGATCGTATAGTTTTTTACCC	x	x	-	-
17	ATTGGAGATCACGTTATGAAAACAGCTATCGC	x	x	-	-
18	AACTTTTGCTTAAAGCTTTCCATGTACTCATC	x	x	-	-
19	TTTGTTTTTGTGCTGTCAGTGATGGCGGCGTG	x	x	-	-
20	GTGAAGACTGCCTGTTTGCGGTGCGTGGCAAA	x	x	-	-
21	AAGGCTCTGTCATTCCACCTTTGAGTGTTAGA	x	x	-	-
22	ACTGGAAATACTCTGGAGTACCGGGATCAGGCG	x	x	-	-
23	TTTGCTTCGTTATTCGATATCATATATATTCG	x	x	-	-
	D1_CRISPR3
24	TACATCATCGGCTCAATGCGTAATTCTAAAAT	x	x	-	-
25	CTGGGCGGCAACTTCACACGTCACGATGGTTA	x	x	-	-
26	GTGAGTGAACGTAATGTCGAATGACGGCGAGG	x	x	-	-
27	GACGACATGCAAAAACGCCTGGCGACGATGTT	x	x	-	-
28	GTTCTATTTAACATAATGACCGTTACGCGCAT	x	x	-	-
29	TATCCACTCCGGCACACATCACCGCTCGTCAA	x	x	-	-
30	CACGTGAACCGATTTACCCGGCAGGCCGTTGA	x	x	-	-
31	ATCATTTCAGCGGAGTATTTCAAATTGTCAGG	x	x	-	-
32	CTTGCGGGGCGTTCAGGTCAGTAATGATGCGG	x	x	-	-
33	AGCTTCCGCCCCCCGCCCCGGCCCGGCGTTGT	x	x	-	-
	D1_CRISPR4
34	TGATTATGCGCAGATCGTCAGTAGTCA	x	x	-	-
	D2_CRISPR1
1	TTTTCAGCCCTTGCCGACTGCGGAACGCCCCT	x	x	-	-
2	GAGCTGGCGAACCTGATGGCGGGCGACGTGGA	x	x	-	-
3	CCTGAATACTCGCAGCGATTTGCGCGATCTGG	x	x	-	-
4	CATTGCGTTGTGAGCGCATTGAGTTGATTACT	x	x	-	-
5	GGCGGCGCAGTCCAGCGCGGTAGCGGCAGAGA	x	x	-	-
6	ATTTCGTCGTGATTTAAGTTGCAGTAGTCACG	x	x	½	½
7	CTCCAGCTCGGCTTTTTGCTGCGCTGCGCGTT	x	x	-	-
8	CTTCCCTTTTTGGTTGCTGAGTCGGCCTCTC	-	x	-	-
9	GGCATTTTAGATTTAGCGATCATGCTGCCAAC	-	x	-	-
10	GATCATGCGCTGGTTAGTGCGGCGCTCAATCT	x	x	-	-
11	GGCTGCGTCCGAACCGGTTATGTGCTGCCAGT	x	x	-	-
12	CAGTAATCAATGCCCGATATAGAATTATCGGG	x	x	-	-
13	CGCAGCGTTTTCGCCAGTACGGTGATATCGTT	x	x	-	-
14	AACCCCTCAATAGACGGCGCTGATTCCGGGCG	x	x	-	-
15	ACATGCCGAGTCGTGAGGCGACGGTTATAGAC	x	x	-	-
16	TTCCAGTCGTCGCCGGACGTCATGTCAATCAG	x	x	-	-
	D2_ CRISPR2
17	CCCCCTAAGCGCGGATCGTATAGTTTTTTACCC	x	x	-	-
18	ATTGGAGATCACGTTATGAAAACAGCTATCGC	x	x	-	-
19	AACTTTTGCTTAAAGCTTTCCATGTACTCATC	x	x	-	-
20	TTTGTTTTTGTGCTGTCAGTGATGGCGGCGTG	x	x	-	-
21	GTGAAGACTGCCTGTTTGCGGTGCGTGGCAAA	x	x	-	-
22	AAGGCTCTGTCATTCCACCTTTGAGTGTTAGA	x	x	-	-
23	ACTGGAAATACTCTGGAGTACCGGGATCAGGCG	x	x	-	-
24	TTTGCTTCGTTATTCGATATCATATATATTCG	x	x	-	-
	D2_CRISPR3
25	TACATCATCGGCTCAATGCGTAATTCTAAAAT	x	x	-	-
26	CTGGGCGGCAACTTCACACGTCACGATGGTTA	x	x	-	-
27	GTGAGTGAACGTAATGTCGAATGACGGCGAGG	x	x	-	-
28	GACGACATGCAAAAACGCCTGGCGACGATGTT	x	x	-	-
29	GTTCTATTTAACATAATGACCGTTACGCGCAT	x	x	-	-
30	TATCCACTCCGGCACACATCACCGCTCGTCAA	x	x	-	-
31	CACGTGAACCGATTTACCCGGCAGGCCGTTGA	x	x	-	-
32	ATCATTTCAGCGGAGTATTTCAAATTGTCAGG	x	x	-	-
33	CTTGCGGGGCGTTCAGGTCAGTAATGATGCGG	x	x	-	-
34	AGCTTCCGCCCCCCGCCCCGGCCCGGCGTTGT	x	x	-	-
	D2_CRISPR4
35	TGATTATGCGCAGATCGTCAGTAGTCA	x	x	-	-
	M1_CRISPR1
1	GGGGTTAATCGATTCCATATTTACCACAAAGA	-	-	+	+
2	GGCCGATGGGCGGATATCCAGGCGTTGTGCGA	-	-	+	+
3	TGGCGATAATGTACGACGAGTTGCCAAAATAT	-	-	+	+
4	AGTTACACCGACAGCCGTAACCCGTTCGATAT	-	-	+	+
5	TCTTTTGCAATTTACTTCAGCAATTCTGGTTT	½	½	+	+
6	TCCGTGAAACTGACCATTGGAATGGTCCCAAT	-	-	+	+
7	AGATCCGGCAGCCGGGAAAATTTATTGAGAAC	-	-	+	+
8	TATCCTGCGCAATTCACGACGAACTGTGGGCA	-	-	+	+
9	TTCCCGGCAATATCTGACACAAATTTCCGTAC	-	-	+	+
10	TTGCTCAGGCTGTAAACCTTACTGTAGAACGC	-	-	+	+
11	GCCGGTAGTCAGCACATCATTAAAATCACCCG	-	-	+	+
	M1_CRISPR2
12	GTTACCGTTGGCGTAACGCTGAATTGTTGGTA	-	-	+	+
13	GATAAGTTTCGCCATCAGAACCGCCCTCCAAC	-	-	+	+
14	ATAACCTCTTGCGTGCCGTAATGTTGGTGTTT	-	-	+	+
15	AGACACAAAAACACCAGCAAAGGACGTTACCC	-	-	+	+
16	CCAAAATCAGGAGTCGAGAGCTCCAGGCTCTG	-	-	+	+
17	GTTAATGAATCAAATCCAGTCCAGTCGTATTG	-	-	+	+
18	GGCGACCAAAATTATCACGCCAGCGTTACTGG	-	-	+	+
19	CCCGCGTTGTTCCGGTTGTTCCCGGATCGGTC	-	-	+	+
20	AGAAGCCACTGTCTGGGGTGGCTATGCCATTT	-	-	+	+
21	TTTGTTTTTACTAATTCGTTTCATCATTTTTACTTCACCGTCCTGAAGCATTTTAACAGT	-	-	½	½
22	GGCGGCAGTCGTCGTACCAGATACCAATCTGC	-	-	+	+
23	GCTGAAAGGCGAACACCTGATGACCTTTGATAC	-	-	+	+
24	TTATTTCTATGGGCGGACGAAAAAGCATTAAG	-	-	+	+
25	ACGGTTAATGTTAATGTCGTAAATAACGAAGG	-	-	+	+
	M2_CRISPR1
1	GGGGTTAATCGATTCCATATTTACCACAAAGA	-	-	+	+
2	GGCCGATGGGCGGATATCCAGGCGTTGTGCGA	-	-	+	+
3	TGGCGATAATGTACGACGAGTTGCCAAAATAT	-	-	+	+
4	AGTTACACCGACAGCCGTAACCCGTTCGATAT	-	-	+	+
5	TCTTTTGCAATTTACTTCAGCAATTCTGGTTT	½	½	+	+
6	TCCGTGAAACTGACCATTGGAATGGTCCCAAT	-	-	+	+
7	AGATCCGGCAGCCGGGAAAATTTATTGAGAAC	-	-	+	+
8	TATCCTGCGCAATTCACGACGAACTGTGGGCA	-	-	+	+
9	TTCCCGGCAATATCTGACACAAATTTCCGTAC	-	-	+	+
10	TTGCTCAGGCTGTAAACCTTACTGTAGAACGC	-	-	+	+
11	GCCGGTAGTCAGCACATCATTAAAATCACCCG	-	-	+	+
	M2_CRISPR2
12	GTTACCGTTGGCGTAACGCTGAATTGTTGGTA	-	-	+	+
13	GATAAGTTTCGCCATCAGAACCGCCCTCCAAC	-	-	+	+
14	ATAACCTCTTGCGTGCCGTAATGTTGGTGTTT	-	-	+	+
15	AGACACAAAAACACCAGCAAAGGACGTTACCC	-	-	+	+
16	CCAAAATCAGGAGTCGAGAGCTCCAGGCTCTG	-	-	+	+
17	GTTAATGAATCAAATCCAGTCCAGTCGTATTG	-	-	+	+
18	GGCGACCAAAATTATCACGCCAGCGTTACTGG	-	-	+	+
19	CCCGCGTTGTTCCGGTTGTTCCCGGATCGGTC	-	-	+	+
20	AGAAGCCACTGTCTGGGGTGGCTATGCCAGTTTC	-	-	+	+
	M2_CRISPR3
21	GGACTGTCTGTGCAGCGCGTCCAGCGCCTGCG	-	-	-	+
22	ACGTTAAAAAGTCCTGTCGGCGGTACAGTGGA	-	-	-	+
23	TTTACTTCACCGTCCTGAAGCATTTTAACAGT	-	-	-	+
24	GGCGGCAGTCGTCGTACCAGATACCAATCTGC	-	-	+	+
25	GCTGAAAGGCGAACACCTGATGACCTTTGATAC	-	-	+	+
26	TTATTTCTATGGGCGGACGAAAAAGCATTAAG	-	-	+	+
27	ACGGTTAATGTTAATGTCGTAAATAACGAAGG	-	-	+	+

## Sheet: Genes flanking inversion
As found in S. Derby
Start of gene	End of gene	Strand	Function
1148482	1149030	+	Mobile element protein
1149609	1149821	+	Cold shock protein CspG
1150133	1150252	+	hypothetical protein
1151464	1150280	-	Outer membrane protein C precursor
1151875	1152006	+	hypothetical protein
1152146	1152424	+	FIG00638388: hypothetical protein
1152504	1153199	+	metal-dependent phosphohydrolase
1153273	1154703	+	DNA-cytosine methyltransferase (EC 2.1.1.37)
1154684	1155154	+	Very-short-patch mismatch repair endonuclease (G-T specific)
1156063	1155143	-	Permease of the drug/metabolite transporter (DMT) superfamily
1156239	1157150	+	Putative inner membrane protein
1578931	1577849	-	Outer membrane porin protein NmpC precursor
1580278	1579454	-	Permease of the drug/metabolite transporter (DMT) superfamily
1580613	1583660	+	Formate dehydrogenase N alpha subunit (EC 1.2.1.2) @ selenocysteine-containing
1583674	1584558	+	Formate dehydrogenase N beta subunit (EC 1.2.1.2)
1584551	1585207	+	Formate dehydrogenase N gamma subunit (EC 1.2.1.2)
1586308	1585298	-	Alcohol dehydrogenase (EC 1.1.1.1)
1588287	1586590	-	NAD-dependent malic enzyme (EC 1.1.1.38)
1588607	1588464	-	Stationary-phase-induced ribosome-associated protein
1588917	1588702	-	Bdm protein
1589429	1589860	+	Osmotically inducible protein C
1590210	1590539	+	Putative secreted protein
2016632	2017282	+	Transcriptional regulator CsgD for 2nd curli operon
2017287	2017682	+	Curli production assembly/transport component CsgE
2017709	2018125	+	Curli production assembly/transport component CsgF
2018152	2018985	+	Curli production assembly/transport component CsgG
2019518	2019024	-	Inner membrane protein YcdZ
2020161	2019607	-	Uncharacterized protein YcdY, TorD family
2020922	2020185	-	Putative hydrolase YcdX (EC 3.1.-.-)
2021945	2021007	-	Putative 2-hydroxyacid dehydrogenase YcdW (EC 1.-.-.-)
2021944	2022108	+	FIG01046704: hypothetical protein
2022182	2022266	+	tRNA-Ser-GGA
